# Supplementary material for: Spatial Pattern and Spillover of Abatement Effect of Chinese Environmental Protection Tax Law on PM2.5 Pollution
Source: Int J Environ Res Public Health. 2022 Jan 27;19(3):1440. doi: 10.3390/ijerph19031440 (PMC8835502; doi:10.3390/ijerph19031440)
Supplement: Supplementary file 1 [file ijerph-19-01440-s001.zip]

Archive with 1 entries (1 files):
- ijerph-1538604-supplementary.pdf
